# Supplementary material for: Human observers have optimal introspective access to perceptual processes even for visually masked stimuli
Source: eLife. 2015 Oct 3;4:e09651. doi: 10.7554/eLife.09651 (PMC4749556; doi:10.7554/eLife.09651)
Supplement: Source code 1. — DOI: http://dx.doi.org/10.7554/eLife.09651.010 [file elife-09651-code1.zip]

Archive with 1 entries (1 files):
- PetersLauModel.m
