# Supplementary material for: Human observers have optimal introspective access to perceptual processes even for visually masked stimuli
Source: eLife. 2015 Oct 3;4:e09651. doi: 10.7554/eLife.09651 (PMC4749556; doi:10.7554/eLife.09651)
Supplement: Source code 1. — DOI: http://dx.doi.org/10.7554/eLife.09651.010 [file elife-09651-code1.zip › PetersLauModel.m]

%%%%%%%%%%%%%%%%%%%%%%%%%%%%%%%%%%%%%%%%%%%%%%%%%%%%%%%%%%%%%%%%%%%%%%%%
%%%%%%%%%%%%%%%%%%%%%%%       MEGAN PETERS      %%%%%%%%%%%%%%%%%%%%%%%%
%%%%%%%%%%%%%%%%%%%%%%%        HAKWAN LAU       %%%%%%%%%%%%%%%%%%%%%%%%
%%%%%%%%%%%%%%%%%%%%%%%        eLife 2015       %%%%%%%%%%%%%%%%%%%%%%%%
%%%%%%%%%%%%%%%%%%%%%%% doi:10.7554/eLife.09651 %%%%%%%%%%%%%%%%%%%%%%%%
%%%%%%%%%%%%%%%%%%%%%%%%%%%%%%%%%%%%%%%%%%%%%%%%%%%%%%%%%%%%%%%%%%%%%%%%

clear all;  close all; clc;
  
dprime = 0:.1:5;
sig = 1;
rho = 0;
sig = [sig^2 rho*sig; rho*sig sig^2];
sigD = 0;
ntrials = 10000;

for d = 1:length(dprime)

    % Draw samples (always centered on x-axis, because symmetric)
    s = mvnrnd([dprime(d) 0],sig,ntrials);
    n = mvnrnd([0 0],sig,ntrials);

    % Likelihood
    lRs = mvnpdf(s,[dprime(d) 0],sig);
    lLs = mvnpdf(s,[0 dprime(d)],sig);
    lRn = mvnpdf(n,[dprime(d) 0],sig);
    lLn = mvnpdf(n,[0 dprime(d)],sig);

    % Posterior @ each contrast level
    pRs = []; pLs = []; pRn = []; pLn = [];
    for d2 = 1:length(dprime)
        lRs = mvnpdf(s,[dprime(d2) 0],sig);
        lLs = mvnpdf(s,[0 dprime(d2)],sig);
        lRn = mvnpdf(n,[dprime(d2) 0],sig);
        lLn = mvnpdf(n,[0 dprime(d2)],sig);

        pRs = [pRs, (lRs*.5 ./ (lRs*.5 + lLs*.5))];
        pLs = [pLs, (lLs*.5 ./ (lRs*.5 + lLs*.5))];
        pRn = [pRn, (lRn*.5 ./ (lRn*.5 + lLn*.5))];
        pLn = [pLn, (lLn*.5 ./ (lRn*.5 + lLn*.5))];
    end
    
    % Marginalize
    pRs = sum(pRs,2)*(1/length(dprime));
    pLs = sum(pLs,2)*(1/length(dprime));
    pRn = sum(pRn,2)*(1/length(dprime));
    pLn = sum(pLn,2)*(1/length(dprime));

    pS = [pRs pLs];
    pN = [pRn pLn];

    % Calculate Type 1 behavior (accuracy and choice)
    corrS = pRs > pLs;
    decS = double(corrS); decS(~corrS) = 2;
    corrN = pRn > pLn;
    decN = double(corrN); decN(~corrN) = 2;

    % Calculate betting behavior
    for tr = 1:ntrials
        confS = pS(tr,decS(tr));
        confN = pN(tr,decN(tr));
        D = log(confS/confN) + normrnd(0,sigD);
        bet(tr) = D>0;
    end

    % Store Type 1 and betting behavior
    percor(d) = mean(corrS);
    percorN(d) = mean(corrN);
    perbet(d) = mean(bet);

    % Calculate Type 2 hits and false alarms
    hits = corrS & bet';
    HR(d) = sum(hits)/sum(corrS);
    FAs = ~corrS & bet';
    FAR(d) = sum(FAs)/sum(~corrS);

    % Calculate Conditional percent correct
    percorBet(d) = mean(corrS(bet));
    percorNoBet(d) = mean(corrS(~bet));

end

% Plot
figure
set(gcf,'color','white','position',[100 400 1000 250])

subplot(1,3,1)
hold on
plot([.4 1],[.4 1],'k--')
plot([.45 1],[.5 .5],'k--')
plot([.4 .75],[.75 .75],'k--')
plot([.75 .75],[.4 .75],'k--')
plot(percor,perbet,'k','LineWidth',2)
axis([.45 1 .4 1])
ylabel('% bet on TP')

subplot(1,3,2)
hold on
plot([.45 1],[.5 .5],'k--')
plot(percor,HR,'k','LineWidth',2)
plot(percor,FAR,'k--','LineWidth',2)
axis([.45 1 .3 1])
xlabel('Orientation % correct')
ylabel('Type 2 HR & FAR')

subplot(1,3,3)
hold on
plot(percor,percorBet,'k','LineWidth',2)
plot(percor,percorNoBet,'k--','LineWidth',2)
plot([.45 1],[.5 .5],'k--')
axis([.45 1 .4 1])
ylabel('% correct')

set(findall(gcf,'-property','FontSize'),'FontSize',15)
set(findall(gcf,'-property','FontName'),'FontName','Arial')
set(findall(gcf,'-property','MarkerSize'),'MarkerSize',10)
